# Supplementary material for: Artificial Intelligence Uncovers Natural MMP Inhibitor Crocin as a Potential Treatment of Thoracic Aortic Aneurysm and Dissection
Source: Front Cardiovasc Med. 2022 Apr 6;9:871486. doi: 10.3389/fcvm.2022.871486 (PMC9019136; doi:10.3389/fcvm.2022.871486)
Supplement: Supplementary file 2 [file Data_Sheet_1.CSV]

Pathway identifier	Pathway name	#Entities found	#Entities total	Entities ratio	Entities pValue	Entities FDR	#Reactions found	#Reactions total	Reactions ratio	Species identifier	Species name	Submitted entities found	Mapped entities	Found reaction identifiers
R-HSA-1474244	Extracellular matrix organization	23	329	0.023053745	4.91E-14	3.2E-11	75	319	0.023495618	9606	Homo sapiens	TGFB2;TGFB3;MMP2;ELN;SERPINE1;BGN;ADAM10;PLAT;LTBP3;MMP9;THBS1;ICAM1;MFAP5;ADAM17;EFEMP1;LOX;CTSL;CTSK;DMD;FBN1		R-HSA-8940554;R-HSA-1474197;R-HSA-1564179;R-HSA-3791295;R-HSA-1604752;R-HSA-1604368;R-HSA-199050;R-HSA-2396079;R-HSA-1602454;R-HSA-1604360;R-HSA-1564164;R-HSA-1566979;R-HSA-3791149;R-HSA-2466238;R-HSA-3814820;R-HSA-2466106;R-HSA-1604359;R-HSA-2168960;R-HSA-2514823;R-HSA-2161282;R-HSA-349603;R-HSA-2514831;R-HSA-1454781;R-HSA-2161293;R-HSA-1592362;R-HSA-1454757;R-HSA-1474213;R-HSA-2168982;R-HSA-248…
R-HSA-6785807	Interleukin-4 and Interleukin-13 signaling	19	211	0.014785229	1.22E-13	3.99E-11	5	47	0.003461737	9606	Homo sapiens	IL10;IL6;MMP2;IL1B;TP53;TNF;MMP9;VEGFA;ICAM1		R-HSA-6790022;R-HSA-6789524;R-HSA-6789615;R-HSA-6789325;R-HSA-6789960
R-HSA-1566948	Elastic fibre formation	10	46	0.00322332	2.45E-11	5.32E-09	14	17	0.001252118	9606	Homo sapiens	MFAP5;TGFB2;EFEMP1;LOX;TGFB3;ELN;LTBP3;FBN1		R-HSA-2161282;R-HSA-2328033;R-HSA-2395328;R-HSA-2328037;R-HSA-2129353;R-HSA-2129385;R-HSA-2396399;R-HSA-2161293;R-HSA-2129357;R-HSA-2129362;R-HSA-2328048;R-HSA-2396029;R-HSA-1592387;R-HSA-2129375
R-HSA-6783783	Interleukin-10 signaling	12	86	0.006026207	3.75E-11	6.12E-09	12	15	0.00110481	9606	Homo sapiens	IL10;IL6;IL1B;CCL3;TNF;ICAM1		R-HSA-8937656;R-HSA-6785047;R-HSA-6784791;R-HSA-6784006;R-HSA-6784324;R-HSA-6784323;R-HSA-449811;R-HSA-6784160;R-HSA-6784319;R-HSA-449855;R-HSA-449803;R-HSA-8937654
R-HSA-2129379	Molecules associated with elastic fibres	9	38	0.002662743	1.19E-10	1.54E-08	7	10	7.37E-04	9606	Homo sapiens	MFAP5;TGFB2;EFEMP1;TGFB3;ELN;LTBP3;FBN1		R-HSA-2161282;R-HSA-2328033;R-HSA-2328048;R-HSA-2395328;R-HSA-2396029;R-HSA-1592387;R-HSA-2396399
R-HSA-449147	Signaling by Interleukins	25	643	0.045056408	9.8E-10	1.06E-07	58	493	0.036311409	9606	Homo sapiens	IL10;IL33;SMAD3;MMP2;TNF;MMP9;VEGFA;ICAM1;IL6;CA2;IL1B;CCL3;S100A12;TP53		R-HSA-1067667;R-HSA-1112727;R-HSA-6789615;R-HSA-446862;R-HSA-1112602;R-HSA-1112604;R-HSA-1067676;R-HSA-449803;R-HSA-446868;R-HSA-1067651;R-HSA-1112708;R-HSA-449811;R-HSA-1067659;R-HSA-6784324;R-HSA-1112755;R-HSA-6784323;R-HSA-449058;R-HSA-446894;R-HSA-9008928;R-HSA-6789325;R-HSA-446634;R-HSA-1112510;R-HSA-6789960;R-HSA-8937656;R-HSA-446130;R-HSA-1067688;R-HSA-449855;R-HSA-448703;R-HSA-9008692;R-H…
R-HSA-9006934	Signaling by Receptor Tyrosine Kinases	22	618	0.043304604	5.36E-08	4.98E-06	168	746	0.054945864	9606	Homo sapiens	ALK;CD274;NOS3;PRKCB;ADAM10;PLAT;MMP9;THBS1;MTOR;EGFR;ACTB;VEGFA;ADAM17;MYCN;APOE		R-HSA-9701524;R-HSA-177922;R-HSA-9725332;R-HSA-177923;R-HSA-8848005;R-HSA-6785636;R-HSA-177926;R-HSA-194310;R-HSA-177927;R-HSA-194311;R-HSA-177924;R-HSA-177925;R-HSA-177930;R-HSA-183051;R-HSA-1433374;R-HSA-177934;R-HSA-201486;R-HSA-177935;R-HSA-183055;R-HSA-177933;R-HSA-177938;R-HSA-183058;R-HSA-177939;R-HSA-177936;R-HSA-177937;R-HSA-177942;R-HSA-177943;R-HSA-9701507;R-HSA-9725315;R-HSA-6785648;R…
R-HSA-1442490	Collagen degradation	8	69	0.00483498	3.05E-07	2.47E-05	15	34	0.002504235	9606	Homo sapiens	ADAM17;CTSL;CTSK;MMP2;ADAM10;PLAT;MMP9		R-HSA-2471621;R-HSA-2168960;R-HSA-1564117;R-HSA-1474197;R-HSA-1564179;R-HSA-1564112;R-HSA-1564120;R-HSA-1454822;R-HSA-1564164;R-HSA-1454757;R-HSA-1474213;R-HSA-2168982;R-HSA-1564143;R-HSA-1564142;R-HSA-2168923
R-HSA-1280215	Cytokine Signaling in Immune system	28	1092	0.076518814	6.04E-07	4.35E-05	70	708	0.052147013	9606	Homo sapiens	IL10;IL33;SMAD3;MMP2;MMP9;TNF;MTOR;VEGFA;ICAM1;IL6;ADAM17;CA2;IL1B;CCL3;FLNA;S100A12;TP53		R-HSA-1067667;R-HSA-1112727;R-HSA-6789615;R-HSA-446862;R-HSA-1112602;R-HSA-1112604;R-HSA-1067676;R-HSA-449803;R-HSA-446868;R-HSA-1067651;R-HSA-1112708;R-HSA-449811;R-HSA-5668417;R-HSA-1168777;R-HSA-1067659;R-HSA-6784324;R-HSA-1112755;R-HSA-6784323;R-HSA-449058;R-HSA-5668467;R-HSA-446894;R-HSA-9008928;R-HSA-8985123;R-HSA-6789325;R-HSA-1031716;R-HSA-446634;R-HSA-1112510;R-HSA-1031713;R-HSA-6789960;…
R-HSA-76005	Response to elevated platelet cytosolic Ca2+	10	148	0.010370682	1.33E-06	7.83E-05	7	14	0.001031156	9606	Homo sapiens	TGFB2;TGFB3;PRKCB;SERPINE1;FLNA;TIMP3;PFN1;THBS1;VEGFA		R-HSA-482775;R-HSA-482772;R-HSA-481009;R-HSA-114553;R-HSA-481007;R-HSA-114683;R-HSA-114684
R-HSA-1474228	Degradation of the extracellular matrix	10	148	0.010370682	1.33E-06	7.83E-05	47	105	0.007733667	9606	Homo sapiens	ADAM17;CTSL;CTSK;MMP2;ELN;ADAM10;PLAT;MMP9;FBN1		R-HSA-2514790;R-HSA-8940554;R-HSA-1564117;R-HSA-1474197;R-HSA-1564179;R-HSA-3791295;R-HSA-1564112;R-HSA-1604752;R-HSA-1604368;R-HSA-1604690;R-HSA-3827958;R-HSA-4224014;R-HSA-2534248;R-HSA-1592278;R-HSA-1602454;R-HSA-1564120;R-HSA-1604360;R-HSA-1454791;R-HSA-1564164;R-HSA-1566979;R-HSA-3791149;R-HSA-1592398;R-HSA-1592270;R-HSA-3814820;R-HSA-8943959;R-HSA-1604359;R-HSA-2471621;R-HSA-2168960;R-HSA-2…
R-HSA-201556	Signaling by ALK	6	43	0.003013103	3.39E-06	1.83E-04	28	40	0.002946159	9606	Homo sapiens	ALK;CD274;MYCN		R-HSA-9701524;R-HSA-9725332;R-HSA-201486;R-HSA-9700164;R-HSA-9701507;R-HSA-9725315;R-HSA-9667914;R-HSA-9700175;R-HSA-9700168;R-HSA-9700171;R-HSA-9700149;R-HSA-9700662;R-HSA-9701488;R-HSA-201510;R-HSA-9700156;R-HSA-201515;R-HSA-9725117;R-HSA-201519;R-HSA-9700154;R-HSA-9701562;R-HSA-201521;R-HSA-9700647;R-HSA-9701537;R-HSA-9701485;R-HSA-9700142;R-HSA-9700200;R-HSA-9700648;R-HSA-9700137
R-HSA-162582	Signal Transduction	50	2997	0.210006306	5.4E-06	2.7E-04	467	2454	0.180746851	9606	Homo sapiens	ALK;CD274;NOTCH1;SERPINE1;ARHGAP18;PLAT;TNF;THBS1;ACTB;EGFR;MYLK;CALCR;CCL3;FLNA;MYH11;APOE;PRKG1;IL33;SMAD4;SMAD3;NOS3;PRKCB;MMP2;WNT5A;ADAM10;MIR21;MMP9;MTOR;AGT;TGFBR2;VEGFA;ACTA2;AR;IL6;ADAM17;MYCN;PFN1;TP53		R-HSA-9701524;R-HSA-178178;R-HSA-3858491;R-HSA-1606682;R-HSA-419843;R-HSA-2187303;R-HSA-3858482;R-HSA-3858480;R-HSA-8981637;R-HSA-2187309;R-HSA-178189;R-HSA-5668932;R-HSA-9701507;R-HSA-2187325;R-HSA-5626953;R-HSA-3769370;R-HSA-5668978;R-HSA-8982703;R-HSA-870437;R-HSA-178218;R-HSA-9725117;R-HSA-9701562;R-HSA-5668984;R-HSA-5626981;R-HSA-5626982;R-HSA-9701537;R-HSA-380979;R-HSA-5362793;R-HSA-5626988…
R-HSA-114608	Platelet degranulation	9	141	0.009880177	7.18E-06	3.3E-04	4	11	8.1E-04	9606	Homo sapiens	TGFB2;TGFB3;SERPINE1;FLNA;TIMP3;PFN1;THBS1;VEGFA		R-HSA-482775;R-HSA-482772;R-HSA-481009;R-HSA-481007
R-HSA-8864260	Transcriptional regulation by the AP-2 (TFAP2) family of transcription factors	6	52	0.003643753	9.91E-06	4.26E-04	6	44	0.003240775	9606	Homo sapiens	APOE;EGFR;VEGFA		R-HSA-8869575;R-HSA-8869590;R-HSA-8874789;R-HSA-8864737;R-HSA-8874797;R-HSA-8864936
R-HSA-1592389	Activation of Matrix Metalloproteinases	5	35	0.002452526	2.04E-05	8.17E-04	14	27	0.001988657	9606	Homo sapiens	CTSK;MMP2;PLAT;MMP9		R-HSA-1592316;R-HSA-1604350;R-HSA-1604752;R-HSA-1604368;R-HSA-1604690;R-HSA-1604722;R-HSA-1592436;R-HSA-1592278;R-HSA-1602454;R-HSA-1604360;R-HSA-1592297;R-HSA-1592362;R-HSA-1592398;R-HSA-1604359
R-HSA-8866910	TFAP2 (AP-2) family regulates transcription of growth factors and their receptors	4	21	0.001471516	4.73E-05	0.00177265	4	18	0.001325772	9606	Homo sapiens	EGFR;VEGFA		R-HSA-8874789;R-HSA-8864737;R-HSA-8874797;R-HSA-8864936
R-HSA-2660826	Constitutive Signaling by NOTCH1 t(7;9)(NOTCH1:M1580_K2555) Translocation Mutant	3	8	5.61E-04	6.11E-05	0.00177265	5	5	3.68E-04	9606	Homo sapiens	ADAM17;NOTCH1;ADAM10		R-HSA-2660815;R-HSA-2660816;R-HSA-2660819;R-HSA-2666278;R-HSA-2660822
R-HSA-2660825	Signaling by NOTCH1 t(7;9)(NOTCH1:M1580_K2555) Translocation Mutant	3	8	5.61E-04	6.11E-05	0.00177265	5	5	3.68E-04	9606	Homo sapiens	ADAM17;NOTCH1;ADAM10		R-HSA-2660815;R-HSA-2660816;R-HSA-2660819;R-HSA-2666278;R-HSA-2660822
R-HSA-3304349	Loss of Function of SMAD2/3 in Cancer	3	8	5.61E-04	6.11E-05	0.00177265	2	2	1.47E-04	9606	Homo sapiens	SMAD4;SMAD3;TGFBR2		R-HSA-3304394;R-HSA-3315483
R-HSA-8941855	RUNX3 regulates CDKN1A transcription	3	8	5.61E-04	6.11E-05	0.00177265	4	6	4.42E-04	9606	Homo sapiens	SMAD4;SMAD3;TP53		R-HSA-8878178;R-HSA-8878143;R-HSA-8952128;R-HSA-8878186
R-HSA-5660668	CLEC7A/inflammasome pathway	3	8	5.61E-04	6.11E-05	0.00177265	2	4	2.95E-04	9606	Homo sapiens	IL1B		R-HSA-5660663;R-HSA-5660622
R-HSA-3304351	Signaling by TGF-beta Receptor Complex in Cancer	3	9	6.31E-04	8.65E-05	0.002420633	7	7	5.16E-04	9606	Homo sapiens	SMAD4;SMAD3;TGFBR2		R-HSA-3645780;R-HSA-3311014;R-HSA-3304394;R-HSA-3315483;R-HSA-3656382;R-HSA-3656523;R-HSA-3642203
R-HSA-168256	Immune System	43	2684	0.188073716	9.39E-05	0.00253656	111	1623	0.119540399	9606	Homo sapiens	CD274;PLAT;TNF;ACTB;ICAM1;CST3;CA2;CTSL;CTSK;CCL3;FLNA;S100A12;PRKG1;IL10;IL33;SMAD3;NOS3;PRKCB;MMP2;ADAM10;MMP9;MTOR;VEGFA;IL6;ADAM17;IL1B;CALR;TP53;GLA		R-HSA-6801766;R-HSA-1112602;R-HSA-1112604;R-HSA-449803;R-HSA-879362;R-HSA-449811;R-HSA-5668417;R-HSA-6784324;R-HSA-6784323;R-HSA-449058;R-HSA-5668467;R-HSA-1031716;R-HSA-8863914;R-HSA-1031713;R-HSA-6789960;R-HSA-8937656;R-HSA-5668454;R-HSA-2130706;R-HSA-449855;R-HSA-8937654;R-HSA-445752;R-HSA-879411;R-HSA-445753;R-HSA-507719;R-HSA-913996;R-HSA-8951499;R-HSA-1678920;R-HSA-450133;R-HSA-6800434;R-HS…
R-HSA-9013695	NOTCH4 Intracellular Domain Regulates Transcription	4	26	0.001821877	1.07E-04	0.002790725	2	9	6.63E-04	9606	Homo sapiens	ACTA2;SMAD3;NOTCH1		R-HSA-9605414;R-HSA-9604664
R-HSA-9617828	FOXO-mediated transcription of cell cycle genes	4	27	0.001891949	1.24E-04	0.003098657	8	22	0.001620387	9606	Homo sapiens	SMAD4;SMAD3;KLF4		R-HSA-9625520;R-HSA-9625409;R-HSA-9625510;R-HSA-9618004;R-HSA-9618021;R-HSA-9617838;R-HSA-9625406;R-HSA-9617996
R-HSA-157118	Signaling by NOTCH	10	259	0.018148693	1.52E-04	0.003652425	69	154	0.011342712	9606	Homo sapiens	ACTA2;ADAM17;SMAD3;NOTCH1;ADAM10;TP53;EGFR		R-HSA-1912349;R-HSA-9021451;R-HSA-1606682;R-HSA-9021450;R-HSA-4396371;R-HSA-1980047;R-HSA-1980044;R-HSA-1980042;R-HSA-1980041;R-HSA-4396379;R-HSA-4395227;R-HSA-1980039;R-HSA-4395231;R-HSA-4396382;R-HSA-1912382;R-HSA-1912379;R-HSA-9016751;R-HSA-1912378;R-HSA-4395236;R-HSA-1912372;R-HSA-9604664;R-HSA-1912374;R-HSA-157353;R-HSA-1912369;R-HSA-9013284;R-HSA-1980078;R-HSA-1980074;R-HSA-9605414;R-HSA-19…
R-HSA-5620971	Pyroptosis	4	34	0.002382454	2.97E-04	0.006608549	3	23	0.001694041	9606	Homo sapiens	IL1B;TP53;TP63		R-HSA-449058;R-HSA-9710306;R-HSA-9710323
R-HSA-194138	Signaling by VEGF	7	138	0.00966996	3.11E-04	0.006608549	62	86	0.006334242	9606	Homo sapiens	NOS3;PRKCB;MTOR;ACTB;VEGFA		R-HSA-194310;R-HSA-194311;R-HSA-202127;R-HSA-202129;R-HSA-202137;R-HSA-5218645;R-HSA-5218643;R-HSA-5218642;R-HSA-5218640;R-HSA-202144;R-HSA-5357429;R-HSA-5357432;R-HSA-4420202;R-HSA-5218916;R-HSA-4420206;R-HSA-1497784;R-HSA-195378;R-HSA-4420083;R-HSA-5218815;R-HSA-5218814;R-HSA-5218813;R-HSA-5218812;R-HSA-5218811;R-HSA-5218809;R-HSA-9674532;R-HSA-5218806;R-HSA-5218805;R-HSA-5218804;R-HSA-4420099;…
R-HSA-9662834	CD163 mediating an anti-inflammatory response	3	14	9.81E-04	3.15E-04	0.006608549	7	9	6.63E-04	9606	Homo sapiens	IL10;IL6;ADAM17		R-HSA-9662786;R-HSA-9662818;R-HSA-9662823;R-HSA-9662837;R-HSA-9662773;R-HSA-9662747;R-HSA-9662781
R-HSA-75205	Dissolution of Fibrin Clot	3	14	9.81E-04	3.15E-04	0.006608549	9	19	0.001399425	9606	Homo sapiens	SERPINE2;SERPINE1;PLAT		R-HSA-158784;R-HSA-158800;R-HSA-158756;R-HSA-158747;R-HSA-158795;R-HSA-158744;R-HSA-158750;R-HSA-158781;R-HSA-159005
R-HSA-3315487	SMAD2/3 MH2 Domain Mutants in Cancer	2	3	2.1E-04	3.7E-04	0.006673436	1	1	7.37E-05	9606	Homo sapiens	SMAD4;SMAD3		R-HSA-3315483
R-HSA-3311021	SMAD4 MH2 Domain Mutants in Cancer	2	3	2.1E-04	3.7E-04	0.006673436	1	1	7.37E-05	9606	Homo sapiens	SMAD4;SMAD3		R-HSA-3311014
R-HSA-3304347	Loss of Function of SMAD4 in Cancer	2	3	2.1E-04	3.7E-04	0.006673436	1	1	7.37E-05	9606	Homo sapiens	SMAD4;SMAD3		R-HSA-3311014
R-HSA-212436	Generic Transcription Pathway	28	1555	0.108962231	3.71E-04	0.006673436	257	830	0.061132798	9606	Homo sapiens	SMAD4;NOTCH1;SMAD3;PRKCB;SERPINE1;KLF4;THBS1;MTOR;EGFR;VEGFA;AR;IL6;CTSL;CTSK;APOE;TP53;TP63		R-HSA-8938121;R-HSA-6799462;R-HSA-2187303;R-HSA-9625749;R-HSA-6805103;R-HSA-8878220;R-HSA-2187309;R-HSA-6805109;R-HSA-6791285;R-HSA-6805620;R-HSA-8878237;R-HSA-2187325;R-HSA-6791291;R-HSA-6799431;R-HSA-8878243;R-HSA-6805059;R-HSA-870437;R-HSA-8864936;R-HSA-69685;R-HSA-3222020;R-HSA-380979;R-HSA-6799441;R-HSA-870449;R-HSA-2187293;R-HSA-870477;R-HSA-8869575;R-HSA-6798374;R-HSA-3222128;R-HSA-870479;…
R-HSA-76002	Platelet activation, signaling and aggregation	10	293	0.020531147	4.02E-04	0.007243172	8	116	0.008543861	9606	Homo sapiens	TGFB2;TGFB3;PRKCB;SERPINE1;FLNA;TIMP3;PFN1;THBS1;VEGFA		R-HSA-482775;R-HSA-482772;R-HSA-430096;R-HSA-481009;R-HSA-114553;R-HSA-481007;R-HSA-114683;R-HSA-114684
R-HSA-2173796	SMAD2/SMAD3:SMAD4 heterotrimer regulates transcription	4	38	0.002662743	4.5E-04	0.007416084	16	19	0.001399425	9606	Homo sapiens	SMAD4;SMAD3;SERPINE1		R-HSA-2031355;R-HSA-2187303;R-HSA-9736979;R-HSA-9736959;R-HSA-9736984;R-HSA-2187309;R-HSA-173488;R-HSA-2186643;R-HSA-2106579;R-HSA-9736992;R-HSA-1484099;R-HSA-2127257;R-HSA-2106586;R-HSA-2176475;R-HSA-2187293;R-HSA-170847
R-HSA-2691232	Constitutive Signaling by NOTCH1 HD Domain Mutants	3	16	0.001121155	4.64E-04	0.007416084	6	6	4.42E-04	9606	Homo sapiens	ADAM17;NOTCH1;ADAM10		R-HSA-2691211;R-HSA-2691226;R-HSA-2691214;R-HSA-2730752;R-HSA-2737728;R-HSA-2691219
R-HSA-2691230	Signaling by NOTCH1 HD Domain Mutants in Cancer	3	16	0.001121155	4.64E-04	0.007416084	6	6	4.42E-04	9606	Homo sapiens	ADAM17;NOTCH1;ADAM10		R-HSA-2691211;R-HSA-2691226;R-HSA-2691214;R-HSA-2730752;R-HSA-2737728;R-HSA-2691219
R-HSA-1475029	Reversible hydration of carbon dioxide	3	17	0.001191227	5.52E-04	0.008283817	2	8	5.89E-04	9606	Homo sapiens	CA2		R-HSA-1475026;R-HSA-1475022
R-HSA-74160	Gene expression (Transcription)	31	1855	0.129983883	6.14E-04	0.009208032	263	1006	0.074095897	9606	Homo sapiens	SMAD4;NOTCH1;SMAD3;PRKCB;SERPINE1;KLF4;THBS1;MTOR;ACTB;EGFR;VEGFA;AR;IL6;CTSL;CTSK;MAEL;APOE;TP53;TP63		R-HSA-8938121;R-HSA-6799462;R-HSA-2187303;R-HSA-9625749;R-HSA-6805103;R-HSA-8878220;R-HSA-2187309;R-HSA-5601883;R-HSA-6805109;R-HSA-6791285;R-HSA-6805620;R-HSA-8878237;R-HSA-2187325;R-HSA-6791291;R-HSA-6799431;R-HSA-8878243;R-HSA-6805059;R-HSA-870437;R-HSA-5601919;R-HSA-8864936;R-HSA-69685;R-HSA-3222020;R-HSA-380979;R-HSA-6799441;R-HSA-5601897;R-HSA-870449;R-HSA-2187293;R-HSA-870477;R-HSA-8869575…
R-HSA-6804754	Regulation of TP53 Expression	2	4	2.8E-04	6.53E-04	0.009795648	5	5	3.68E-04	9606	Homo sapiens	TP53		R-HSA-6804194;R-HSA-6804193;R-HSA-6804191;R-HSA-6804188;R-HSA-6804762
R-HSA-452723	Transcriptional regulation of pluripotent stem cells	4	45	0.003153248	8.42E-04	0.011792338	6	35	0.002577889	9606	Homo sapiens	SMAD4;ZIC3;KLF4		R-HSA-452838;R-HSA-1112609;R-HSA-480470;R-HSA-480204;R-HSA-452392;R-HSA-2972978
R-HSA-8853884	Transcriptional Regulation by VENTX	4	48	0.003363464	0.001067627	0.014946771	5	13	9.58E-04	9606	Homo sapiens	IL6;TP53		R-HSA-8853911;R-HSA-3857305;R-HSA-8853890;R-HSA-3790130;R-HSA-8853915
R-HSA-445355	Smooth Muscle Contraction	4	49	0.003433537	0.00115129	0.015653456	6	11	8.1E-04	9606	Homo sapiens	ACTA2;MYH11;MYLK		R-HSA-445700;R-HSA-445813;R-HSA-445797;R-HSA-445699;R-HSA-445704;R-HSA-445705
R-HSA-381426	Regulation of Insulin-like Growth Factor (IGF) transport and uptake by Insulin-like Growth Factor Binding Proteins (IGFBPs)	6	127	0.008899166	0.001204112	0.015653456	2	14	0.001031156	9606	Homo sapiens	CST3;IL6;MMP2;ADAM10;APOE;FBN1		R-HSA-8952289;R-HSA-381435
R-HSA-170834	Signaling by TGF-beta Receptor Complex	5	87	0.006096279	0.001327133	0.017252729	70	88	0.00648155	9606	Homo sapiens	SMAD4;SMAD3;SERPINE1;TGFBR2		R-HSA-178178;R-HSA-2160931;R-HSA-2160932;R-HSA-2187303;R-HSA-870538;R-HSA-9736979;R-HSA-2160935;R-HSA-4332235;R-HSA-9736984;R-HSA-2187309;R-HSA-4332236;R-HSA-178189;R-HSA-9736966;R-HSA-209055;R-HSA-2187325;R-HSA-9736970;R-HSA-2187395;R-HSA-2134532;R-HSA-2187401;R-HSA-870437;R-HSA-178218;R-HSA-173483;R-HSA-173481;R-HSA-2187405;R-HSA-173488;R-HSA-2186643;R-HSA-9736992;R-HSA-2127257;R-HSA-870449;R-H…
R-HSA-73857	RNA Polymerase II Transcription	28	1694	0.118702263	0.001413046	0.017421671	257	891	0.065625691	9606	Homo sapiens	SMAD4;NOTCH1;SMAD3;PRKCB;SERPINE1;KLF4;THBS1;MTOR;EGFR;VEGFA;AR;IL6;CTSL;CTSK;APOE;TP53;TP63		R-HSA-8938121;R-HSA-6799462;R-HSA-2187303;R-HSA-9625749;R-HSA-6805103;R-HSA-8878220;R-HSA-2187309;R-HSA-6805109;R-HSA-6791285;R-HSA-6805620;R-HSA-8878237;R-HSA-2187325;R-HSA-6791291;R-HSA-6799431;R-HSA-8878243;R-HSA-6805059;R-HSA-870437;R-HSA-8864936;R-HSA-69685;R-HSA-3222020;R-HSA-380979;R-HSA-6799441;R-HSA-870449;R-HSA-2187293;R-HSA-870477;R-HSA-8869575;R-HSA-6798374;R-HSA-3222128;R-HSA-870479;…
R-HSA-8952158	RUNX3 regulates BCL2L11 (BIM) transcription	2	6	4.2E-04	0.001451806	0.017421671	2	2	1.47E-04	9606	Homo sapiens	SMAD4;SMAD3		R-HSA-8952232;R-HSA-8952226
R-HSA-3656532	TGFBR1 KD Mutants in Cancer	2	6	4.2E-04	0.001451806	0.017421671	1	1	7.37E-05	9606	Homo sapiens	SMAD3;TGFBR2		R-HSA-3656523
R-HSA-9013694	Signaling by NOTCH4	5	92	0.00644664	0.001692466	0.02030959	3	20	0.001473079	9606	Homo sapiens	ACTA2;SMAD3;NOTCH1;ADAM10		R-HSA-9605414;R-HSA-9604664;R-HSA-9604264
R-HSA-3928665	EPH-ephrin mediated repulsion of cells	4	55	0.00385397	0.001752037	0.021024441	3	9	6.63E-04	9606	Homo sapiens	MMP2;ADAM10;MMP9;ACTB		R-HSA-3928654;R-HSA-3928657;R-HSA-3928660
R-HSA-3656534	Loss of Function of TGFBR1 in Cancer	2	7	4.91E-04	0.001964251	0.021606761	2	2	1.47E-04	9606	Homo sapiens	SMAD3;TGFBR2		R-HSA-3656382;R-HSA-3656523
R-HSA-3304356	SMAD2/3 Phosphorylation Motif Mutants in Cancer	2	7	4.91E-04	0.001964251	0.021606761	1	1	7.37E-05	9606	Homo sapiens	SMAD3;TGFBR2		R-HSA-3304394
R-HSA-2173793	Transcriptional activity of SMAD2/SMAD3:SMAD4 heterotrimer	4	57	0.003994114	0.001992948	0.021922425	39	44	0.003240775	9606	Homo sapiens	SMAD4;SMAD3;SERPINE1		R-HSA-870477;R-HSA-870479;R-HSA-2187303;R-HSA-870538;R-HSA-9736979;R-HSA-2176491;R-HSA-9736984;R-HSA-2187309;R-HSA-2186607;R-HSA-9736966;R-HSA-2186741;R-HSA-1484099;R-HSA-2176503;R-HSA-2176502;R-HSA-2186747;R-HSA-209055;R-HSA-2187325;R-HSA-2187388;R-HSA-170847;R-HSA-9736970;R-HSA-2187395;R-HSA-2187330;R-HSA-2031355;R-HSA-870437;R-HSA-173481;R-HSA-173545;R-HSA-9736959;R-HSA-2179274;R-HSA-2179276;R…
R-HSA-5627123	RHO GTPases activate PAKs	3	27	0.001891949	0.002069793	0.022767728	7	15	0.00110481	9606	Homo sapiens	FLNA;MYH11;MYLK		R-HSA-5668932;R-HSA-445797;R-HSA-5669250;R-HSA-5668978;R-HSA-419232;R-HSA-5669240;R-HSA-5668984
R-HSA-5663202	Diseases of signal transduction by growth factor receptors and second messengers	12	498	0.034895943	0.002220174	0.024421919	172	484	0.035648523	9606	Homo sapiens	ALK;SMAD4;ADAM17;SMAD3;NOTCH1;ADAM10;MTOR;EGFR;ACTB;TGFBR2		R-HSA-9656211;R-HSA-9656209;R-HSA-1218833;R-HSA-9656215;R-HSA-9656214;R-HSA-9664918;R-HSA-9715356;R-HSA-9715357;R-HSA-9664664;R-HSA-1226014;R-HSA-2666278;R-HSA-1226012;R-HSA-9715355;R-HSA-1220610;R-HSA-9665411;R-HSA-1248002;R-HSA-1220611;R-HSA-9665410;R-HSA-9665409;R-HSA-9665408;R-HSA-1220614;R-HSA-9665415;R-HSA-9664646;R-HSA-1220612;R-HSA-9665413;R-HSA-1220613;R-HSA-9665417;R-HSA-9665416;R-HSA-1…
R-HSA-194313	VEGF ligand-receptor interactions	2	8	5.61E-04	0.002550219	0.025502195	3	4	2.95E-04	9606	Homo sapiens	VEGFA		R-HSA-195378;R-HSA-194310;R-HSA-194311
R-HSA-195399	VEGF binds to VEGFR leading to receptor dimerization	2	8	5.61E-04	0.002550219	0.025502195	2	3	2.21E-04	9606	Homo sapiens	VEGFA		R-HSA-194310;R-HSA-194311
R-HSA-2682334	EPH-Ephrin signaling	5	102	0.007147362	0.002637252	0.026372525	5	56	0.004124623	9606	Homo sapiens	MMP2;ADAM10;MYH11;MMP9;ACTB		R-HSA-3928616;R-HSA-3928654;R-HSA-3928595;R-HSA-3928657;R-HSA-3928660
R-HSA-109582	Hemostasis	16	803	0.056267956	0.002928783	0.029287828	28	334	0.024600427	9606	Homo sapiens	TGFB2;SERPINE2;NOS3;PRKCB;TGFB3;SERPINE1;PLAT;THBS1;ACTB;VEGFA;FLNA;TIMP3;PFN1;TP53;PRKG1		R-HSA-418436;R-HSA-158784;R-HSA-158795;R-HSA-418442;R-HSA-482775;R-HSA-158419;R-HSA-158800;R-HSA-482772;R-HSA-418451;R-HSA-430096;R-HSA-158747;R-HSA-158744;R-HSA-140696;R-HSA-158750;R-HSA-159005;R-HSA-158756;R-HSA-481007;R-HSA-418549;R-HSA-140599;R-HSA-5602080;R-HSA-994169;R-HSA-481009;R-HSA-992696;R-HSA-114553;R-HSA-114683;R-HSA-158137;R-HSA-114684;R-HSA-158781
R-HSA-2122948	Activated NOTCH1 Transmits Signal to the Nucleus	3	32	0.00224231	0.003333132	0.032681641	19	21	0.001546733	9606	Homo sapiens	ADAM17;NOTCH1;ADAM10		R-HSA-157632;R-HSA-1980122;R-HSA-157926;R-HSA-1980123;R-HSA-1980118;R-HSA-157353;R-HSA-1980112;R-HSA-373706;R-HSA-1980044;R-HSA-1980109;R-HSA-1912398;R-HSA-1980042;R-HSA-1980074;R-HSA-1980138;R-HSA-1980041;R-HSA-1980039;R-HSA-1980130;R-HSA-1980128;R-HSA-1912386
R-HSA-8957275	Post-translational protein phosphorylation	5	109	0.007637867	0.003493965	0.032681641	1	1	7.37E-05	9606	Homo sapiens	CST3;IL6;ADAM10;APOE;FBN1		R-HSA-8952289
R-HSA-2173795	Downregulation of SMAD2/3:SMAD4 transcriptional activity	3	33	0.002312382	0.003631293	0.032681641	23	25	0.001841349	9606	Homo sapiens	SMAD4;SMAD3;SERPINE1		R-HSA-870477;R-HSA-2187395;R-HSA-870479;R-HSA-2187330;R-HSA-870538;R-HSA-870437;R-HSA-2176491;R-HSA-173481;R-HSA-173545;R-HSA-2179274;R-HSA-2179276;R-HSA-2186607;R-HSA-9736966;R-HSA-2186741;R-HSA-2176503;R-HSA-2176502;R-HSA-2186747;R-HSA-209055;R-HSA-2187325;R-HSA-870449;R-HSA-2187388;R-HSA-9736970;R-HSA-2106591
R-HSA-139915	Activation of PUMA and translocation to mitochondria	2	10	7.01E-04	0.003937282	0.035435538	2	5	3.68E-04	9606	Homo sapiens	TP53;TP63		R-HSA-139913;R-HSA-4331340
R-HSA-9658195	Leishmania infection	10	406	0.028449303	0.004419295	0.037885598	27	95	0.006997127	9606	Homo sapiens	IL10;IL6;ADAM17;CALCR;IL1B;WNT5A;ACTB		R-HSA-9673296;R-HSA-2029466;R-HSA-1861595;R-HSA-9662747;R-HSA-9666458;R-HSA-9664346;R-HSA-9660824;R-HSA-9662786;R-HSA-9673794;R-HSA-9673346;R-HSA-9673797;R-HSA-9673349;R-HSA-9673284;R-HSA-2197690;R-HSA-9673288;R-HSA-9664332;R-HSA-449058;R-HSA-9662710;R-HSA-442592;R-HSA-9662837;R-HSA-9662773;R-HSA-9662708;R-HSA-9662781;R-HSA-9662818;R-HSA-9662823;R-HSA-448703;R-HSA-2029473
R-HSA-9006936	Signaling by TGFB family members	5	116	0.008128372	0.004534627	0.037885598	76	113	0.008322899	9606	Homo sapiens	SMAD4;SMAD3;SERPINE1;TGFBR2		R-HSA-178178;R-HSA-201472;R-HSA-2160931;R-HSA-2160932;R-HSA-2187303;R-HSA-870538;R-HSA-9736979;R-HSA-2160935;R-HSA-4332235;R-HSA-9736984;R-HSA-2187309;R-HSA-4332236;R-HSA-178189;R-HSA-9736966;R-HSA-209055;R-HSA-2187325;R-HSA-9736970;R-HSA-2187395;R-HSA-2134532;R-HSA-2187401;R-HSA-870437;R-HSA-178218;R-HSA-173483;R-HSA-173481;R-HSA-2187405;R-HSA-1225919;R-HSA-173488;R-HSA-2186643;R-HSA-9736992;R-H…
R-HSA-2173789	TGF-beta receptor signaling activates SMADs	3	36	0.002522598	0.004621526	0.037885598	27	39	0.002872505	9606	Homo sapiens	SMAD4;SMAD3;TGFBR2		R-HSA-178178;R-HSA-2128994;R-HSA-2187368;R-HSA-4332235;R-HSA-173512;R-HSA-2187375;R-HSA-4332236;R-HSA-178189;R-HSA-170835;R-HSA-2187382;R-HSA-170843;R-HSA-170846;R-HSA-170847;R-HSA-170850;R-HSA-2187401;R-HSA-178218;R-HSA-173483;R-HSA-2127562;R-HSA-2187405;R-HSA-170861;R-HSA-170868;R-HSA-2169046;R-HSA-2187355;R-HSA-2179291;R-HSA-2169050;R-HSA-2179293;R-HSA-2187358
R-HSA-8939246	RUNX1 regulates transcription of genes involved in differentiation of myeloid cells	2	11	7.71E-04	0.0047357	0.037885598	2	7	5.16E-04	9606	Homo sapiens	PRKCB		R-HSA-8939066;R-HSA-8939054
R-HSA-8939242	RUNX1 regulates transcription of genes involved in differentiation of keratinocytes	2	11	7.71E-04	0.0047357	0.037885598	2	8	5.89E-04	9606	Homo sapiens	CTSL;CTSK		R-HSA-8938121;R-HSA-8938108
R-HSA-448706	Interleukin-1 processing	2	12	8.41E-04	0.005602288	0.044818302	2	5	3.68E-04	9606	Homo sapiens	IL1B		R-HSA-449058;R-HSA-448703
R-HSA-5218859	Regulated Necrosis	4	77	0.005395557	0.00577013	0.046161038	3	57	0.004198276	9606	Homo sapiens	IL1B;TP53;TP63		R-HSA-449058;R-HSA-9710306;R-HSA-9710323
R-HSA-3000178	ECM proteoglycans	4	79	0.005535702	0.006304818	0.050438545	4	23	0.001694041	9606	Homo sapiens	TGFB2;TGFB3;SERPINE1;BGN		R-HSA-2466238;R-HSA-2396079;R-HSA-2327886;R-HSA-2466106
R-HSA-4420097	VEGFA-VEGFR2 Pathway	5	127	0.008899166	0.006589679	0.05271743	58	79	0.005818664	9606	Homo sapiens	NOS3;PRKCB;MTOR;ACTB;VEGFA		R-HSA-202127;R-HSA-202129;R-HSA-202137;R-HSA-5218645;R-HSA-5218643;R-HSA-5218642;R-HSA-5218640;R-HSA-202144;R-HSA-5357429;R-HSA-5357432;R-HSA-4420202;R-HSA-5218916;R-HSA-4420206;R-HSA-1497784;R-HSA-4420083;R-HSA-5218815;R-HSA-5218814;R-HSA-5218813;R-HSA-5218812;R-HSA-5218811;R-HSA-5218809;R-HSA-5218806;R-HSA-5218805;R-HSA-5218804;R-HSA-4420099;R-HSA-5218830;R-HSA-5218828;R-HSA-5218826;R-HSA-52188…
R-HSA-1236394	Signaling by ERBB4	4	82	0.005745918	0.007167017	0.057336137	4	52	0.003830007	9606	Homo sapiens	ADAM17;APOE;EGFR		R-HSA-9612243;R-HSA-9612246;R-HSA-1977959;R-HSA-1251992
R-HSA-381183	ATF6 (ATF6-alpha) activates chaperone genes	2	15	0.001051083	0.00859823	0.057376237	1	5	3.68E-04	9606	Homo sapiens	CALR		R-HSA-1791082
R-HSA-1234158	Regulation of gene expression by Hypoxia-inducible Factor	2	15	0.001051083	0.00859823	0.057376237	1	7	5.16E-04	9606	Homo sapiens	VEGFA		R-HSA-1235037
R-HSA-6806003	Regulation of TP53 Expression and Degradation	3	46	0.00322332	0.009024567	0.057376237	17	35	0.002577889	9606	Homo sapiens	TP53;MTOR		R-HSA-5633460;R-HSA-6804998;R-HSA-6804996;R-HSA-6804194;R-HSA-6804193;R-HSA-6804879;R-HSA-6792491;R-HSA-6793685;R-HSA-6791409;R-HSA-3700992;R-HSA-6804191;R-HSA-6804188;R-HSA-6795290;R-HSA-6804762;R-HSA-3700997;R-HSA-6804441;R-HSA-3215310
R-HSA-9700649	Drug resistance of ALK mutants	1	1	7.01E-05	0.009137771	0.057376237	7	7	5.16E-04	9606	Homo sapiens	ALK		R-HSA-9700646;R-HSA-9700656;R-HSA-9700114;R-HSA-9700658;R-HSA-9715356;R-HSA-9715357;R-HSA-9715355
R-HSA-9717301	NVP-TAE684-resistant ALK mutants	1	1	7.01E-05	0.009137771	0.057376237	1	1	7.37E-05	9606	Homo sapiens	ALK		R-HSA-9700114
R-HSA-9717264	ASP-3026- resistant ALK mutants	1	1	7.01E-05	0.009137771	0.057376237	1	1	7.37E-05	9606	Homo sapiens	ALK		R-HSA-9700646
R-HSA-9717319	brigatinib-resistant ALK mutants	1	1	7.01E-05	0.009137771	0.057376237	1	1	7.37E-05	9606	Homo sapiens	ALK		R-HSA-9715356
R-HSA-9717323	ceritinib-resistant ALK mutants	1	1	7.01E-05	0.009137771	0.057376237	1	1	7.37E-05	9606	Homo sapiens	ALK		R-HSA-9700658
R-HSA-9717326	crizotinib-resistant ALK mutants	1	1	7.01E-05	0.009137771	0.057376237	1	1	7.37E-05	9606	Homo sapiens	ALK		R-HSA-9715357
R-HSA-9717329	lorlatinib-resistant ALK mutants	1	1	7.01E-05	0.009137771	0.057376237	1	1	7.37E-05	9606	Homo sapiens	ALK		R-HSA-9715355
R-HSA-9723905	Loss of function of TP53 in cancer due to loss of tetramerization ability	1	1	7.01E-05	0.009137771	0.057376237	1	1	7.37E-05	9606	Homo sapiens	TP53		R-HSA-9723906
R-HSA-9723907	Loss of Function of TP53 in Cancer	1	1	7.01E-05	0.009137771	0.057376237	1	1	7.37E-05	9606	Homo sapiens	TP53		R-HSA-9723906
R-HSA-9717316	alectinib resistant ALK mutants	1	1	7.01E-05	0.009137771	0.057376237	1	1	7.37E-05	9606	Homo sapiens	ALK		R-HSA-9700656
R-HSA-1912408	Pre-NOTCH Transcription and Translation	4	89	0.006236424	0.009472934	0.057376237	14	28	0.002062311	9606	Homo sapiens	NOTCH1;TP53		R-HSA-1912412;R-HSA-1912415;R-HSA-9017835;R-HSA-1606682;R-HSA-4395236;R-HSA-1912406;R-HSA-9604831;R-HSA-9604829;R-HSA-9604834;R-HSA-1912363;R-HSA-4395227;R-HSA-1606561;R-HSA-4395231;R-HSA-1912416
R-HSA-977225	Amyloid fiber formation	4	89	0.006236424	0.009472934	0.057376237	6	33	0.002430581	9606	Homo sapiens	CST3;ADAM10;APOE;GLA		R-HSA-976734;R-HSA-9010074;R-HSA-9010113;R-HSA-9010034;R-HSA-977136;R-HSA-5693001
R-HSA-1251985	Nuclear signaling by ERBB4	3	47	0.003293392	0.009562706	0.057376237	3	34	0.002504235	9606	Homo sapiens	ADAM17;APOE		R-HSA-9612243;R-HSA-9612246;R-HSA-1251992
R-HSA-1679131	Trafficking and processing of endosomal TLR	2	16	0.001121155	0.009724742	0.058348455	2	7	5.16E-04	9606	Homo sapiens	CTSL;CTSK		R-HSA-1678920;R-HSA-1678981
R-HSA-1247673	Erythrocytes take up oxygen and release carbon dioxide	2	16	0.001121155	0.009724742	0.058348455	1	6	4.42E-04	9606	Homo sapiens	CA2		R-HSA-1475436
R-HSA-6804759	Regulation of TP53 Activity through Association with Co-factors	2	17	0.001191227	0.010913134	0.065478803	9	11	8.1E-04	9606	Homo sapiens	TP53;TP63		R-HSA-6803719;R-HSA-3222259;R-HSA-6804402;R-HSA-6803425;R-HSA-6799761;R-HSA-6799777;R-HSA-6803437;R-HSA-6804425;R-HSA-3221982
R-HSA-1502540	Signaling by Activin	2	17	0.001191227	0.010913134	0.065478803	4	10	7.37E-04	9606	Homo sapiens	SMAD4;SMAD3		R-HSA-1549526;R-HSA-173488;R-HSA-1225919;R-HSA-170847
R-HSA-381033	ATF6 (ATF6-alpha) activates chaperones	2	17	0.001191227	0.010913134	0.065478803	1	10	7.37E-04	9606	Homo sapiens	CALR		R-HSA-1791082
R-HSA-8847993	ERBB2 Activates PTK6 Signaling	2	18	0.001261299	0.012162197	0.072973181	2	2	1.47E-04	9606	Homo sapiens	EGFR		R-HSA-8848005;R-HSA-8847995
R-HSA-6803211	TP53 Regulates Transcription of Death Receptors and Ligands	2	18	0.001261299	0.012162197	0.072973181	6	7	5.16E-04	9606	Homo sapiens	TP53;TP63		R-HSA-6799815;R-HSA-5633414;R-HSA-5633441;R-HSA-6800001;R-HSA-6800044;R-HSA-6800042
R-HSA-9701898	STAT3 nuclear events downstream of ALK signaling	2	18	0.001261299	0.012162197	0.072973181	2	10	7.37E-04	9606	Homo sapiens	CD274		R-HSA-9701537;R-HSA-9701562
R-HSA-6785631	ERBB2 Regulates Cell Motility	2	19	0.001331371	0.013470741	0.080824445	2	2	1.47E-04	9606	Homo sapiens	EGFR		R-HSA-6785636;R-HSA-6785648
R-HSA-446353	Cell-extracellular matrix interactions	2	19	0.001331371	0.013470741	0.080824445	1	10	7.37E-04	9606	Homo sapiens	FLNA;ACTB		R-HSA-430347
R-HSA-5099900	WNT5A-dependent internalization of FZD4	2	20	0.001401443	0.014837592	0.088707996	5	5	3.68E-04	9606	Homo sapiens	PRKCB;WNT5A		R-HSA-5138459;R-HSA-5099899;R-HSA-5138441;R-HSA-5138432;R-HSA-5138433
R-HSA-6803207	TP53 Regulates Transcription of Caspase Activators and Caspases	2	20	0.001401443	0.014837592	0.088707996	12	17	0.001252118	9606	Homo sapiens	TP53;TP63		R-HSA-6801415;R-HSA-6800279;R-HSA-6791349;R-HSA-6791348;R-HSA-6798082;R-HSA-6798081;R-HSA-6798129;R-HSA-6798126;R-HSA-6800396;R-HSA-6801355;R-HSA-6798139;R-HSA-6798138
R-HSA-2892247	POU5F1 (OCT4), SOX2, NANOG activate genes related to proliferation	2	21	0.001471516	0.016261592	0.088707996	2	16	0.001178464	9606	Homo sapiens	ZIC3		R-HSA-480470;R-HSA-2972978
R-HSA-1963642	PI3K events in ERBB2 signaling	2	22	0.001541588	0.017741599	0.088707996	5	7	5.16E-04	9606	Homo sapiens	EGFR		R-HSA-1306963;R-HSA-1306965;R-HSA-1250462;R-HSA-1250189;R-HSA-1306957
R-HSA-5688426	Deubiquitination	7	289	0.020250858	0.017759992	0.088799961	10	77	0.005671356	9606	Homo sapiens	IL33;AR;SMAD4;SMAD3;TP53;ACTB;TGFBR2		R-HSA-870479;R-HSA-6781764;R-HSA-5689973;R-HSA-870437;R-HSA-5689950;R-HSA-2179291;R-HSA-5696605;R-HSA-5690843;R-HSA-5689544;R-HSA-6783177
R-HSA-3642279	TGFBR2 MSI Frameshift Mutants in Cancer	1	2	1.4E-04	0.018192675	0.090963373	1	1	7.37E-05	9606	Homo sapiens	TGFBR2		R-HSA-3642203
R-HSA-177929	Signaling by EGFR	3	61	0.004274403	0.019067362	0.09533681	43	49	0.003609045	9606	Homo sapiens	ADAM17;ADAM10;EGFR		R-HSA-177922;R-HSA-177923;R-HSA-177926;R-HSA-177927;R-HSA-177924;R-HSA-177925;R-HSA-177930;R-HSA-182986;R-HSA-183051;R-HSA-8951490;R-HSA-177934;R-HSA-182990;R-HSA-177935;R-HSA-183055;R-HSA-177933;R-HSA-177938;R-HSA-183058;R-HSA-182994;R-HSA-177939;R-HSA-177936;R-HSA-177937;R-HSA-182993;R-HSA-177942;R-HSA-177943;R-HSA-177941;R-HSA-177946;R-HSA-183002;R-HSA-183067;R-HSA-8864029;R-HSA-177944;R-HSA-1…
R-HSA-9614085	FOXO-mediated transcription	4	110	0.007707939	0.019111036	0.095555182	10	85	0.006260588	9606	Homo sapiens	SMAD4;SMAD3;KLF4		R-HSA-9625520;R-HSA-9625409;R-HSA-9625510;R-HSA-9618004;R-HSA-9618021;R-HSA-9625749;R-HSA-9617838;R-HSA-9625406;R-HSA-9617996;R-HSA-9625693
R-HSA-1480926	O2/CO2 exchange in erythrocytes	2	23	0.00161166	0.019276488	0.096382438	2	13	9.58E-04	9606	Homo sapiens	CA2		R-HSA-1475436;R-HSA-1475435
R-HSA-1237044	Erythrocytes take up carbon dioxide and release oxygen	2	23	0.00161166	0.019276488	0.096382438	1	7	5.16E-04	9606	Homo sapiens	CA2		R-HSA-1475435
R-HSA-446652	Interleukin-1 family signaling	5	167	0.011702053	0.019452984	0.097264921	23	80	0.005892318	9606	Homo sapiens	IL33;SMAD3;IL1B;S100A12		R-HSA-507719;R-HSA-446694;R-HSA-446692;R-HSA-449058;R-HSA-168166;R-HSA-446862;R-HSA-446894;R-HSA-9008928;R-HSA-446701;R-HSA-446634;R-HSA-446868;R-HSA-450133;R-HSA-448629;R-HSA-446130;R-HSA-9008894;R-HSA-448703;R-HSA-446684;R-HSA-448603;R-HSA-9008692;R-HSA-445752;R-HSA-446648;R-HSA-445753;R-HSA-9009910
R-HSA-9009391	Extra-nuclear estrogen signaling	4	111	0.007778011	0.01967911	0.098395552	5	38	0.002798851	9606	Homo sapiens	NOS3;MMP2;MMP9;EGFR		R-HSA-9624272;R-HSA-9625482;R-HSA-9625465;R-HSA-202127;R-HSA-9625487
R-HSA-9012852	Signaling by NOTCH3	3	63	0.004414547	0.020731509	0.103657546	6	37	0.002725197	9606	Homo sapiens	NOTCH1;ADAM10;EGFR		R-HSA-9021451;R-HSA-9021450;R-HSA-9018573;R-HSA-9018572;R-HSA-9016751;R-HSA-9013284
R-HSA-1912422	Pre-NOTCH Expression and Processing	4	114	0.007988228	0.021445625	0.107228123	24	38	0.002798851	9606	Homo sapiens	NOTCH1;TP53		R-HSA-1912349;R-HSA-1912412;R-HSA-1912415;R-HSA-9017835;R-HSA-1606682;R-HSA-1912382;R-HSA-1912379;R-HSA-1912378;R-HSA-4395236;R-HSA-1912372;R-HSA-1912374;R-HSA-1912406;R-HSA-1912369;R-HSA-9604831;R-HSA-9604829;R-HSA-9604834;R-HSA-1912363;R-HSA-4395227;R-HSA-1606561;R-HSA-1912353;R-HSA-4395231;R-HSA-1912352;R-HSA-1912416;R-HSA-1912355
R-HSA-1181150	Signaling by NODAL	2	25	0.001751804	0.022506481	0.112532407	5	12	8.84E-04	9606	Homo sapiens	SMAD4;SMAD3		R-HSA-173488;R-HSA-1535903;R-HSA-1181355;R-HSA-1225919;R-HSA-170847
R-HSA-8878159	Transcriptional regulation by RUNX3	4	118	0.008268517	0.023947938	0.119739688	11	47	0.003461737	9606	Homo sapiens	SMAD4;SMAD3;NOTCH1;TP53		R-HSA-8952232;R-HSA-1980047;R-HSA-8878243;R-HSA-8878178;R-HSA-4396347;R-HSA-8878143;R-HSA-8952128;R-HSA-8878237;R-HSA-8952226;R-HSA-8878220;R-HSA-8878186
R-HSA-2022090	Assembly of collagen fibrils and other multimeric structures	3	67	0.004694836	0.024292128	0.120852786	4	26	0.001915003	9606	Homo sapiens	LOX;CTSL;MMP9		R-HSA-2213200;R-HSA-2022141;R-HSA-2395340;R-HSA-2002466
R-HSA-2644603	Signaling by NOTCH1 in Cancer	3	68	0.004764908	0.025230689	0.120852786	39	39	0.002872505	9606	Homo sapiens	ADAM17;NOTCH1;ADAM10		R-HSA-2769000;R-HSA-2769007;R-HSA-2220964;R-HSA-2220967;R-HSA-2220966;R-HSA-2220971;R-HSA-2768993;R-HSA-2768999;R-HSA-2666278;R-HSA-2220976;R-HSA-2220979;R-HSA-2220978;R-HSA-2220981;R-HSA-2220982;R-HSA-2220985;R-HSA-2769008;R-HSA-2769015;R-HSA-2220988;R-HSA-2900748;R-HSA-2691211;R-HSA-2900747;R-HSA-2691214;R-HSA-2660815;R-HSA-2730752;R-HSA-2737728;R-HSA-4396393;R-HSA-2900743;R-HSA-4396392;R-HSA-2…
R-HSA-2644606	Constitutive Signaling by NOTCH1 PEST Domain Mutants	3	68	0.004764908	0.025230689	0.120852786	21	21	0.001546733	9606	Homo sapiens	ADAM17;NOTCH1;ADAM10		R-HSA-2769000;R-HSA-2769007;R-HSA-2220964;R-HSA-2220967;R-HSA-2220966;R-HSA-2220971;R-HSA-4396393;R-HSA-2768993;R-HSA-4396392;R-HSA-2768999;R-HSA-2220944;R-HSA-4396402;R-HSA-4396401;R-HSA-2220979;R-HSA-2220981;R-HSA-2220982;R-HSA-2220985;R-HSA-2769008;R-HSA-2220957;R-HSA-2769015;R-HSA-2220988
R-HSA-2894862	Constitutive Signaling by NOTCH1 HD+PEST Domain Mutants	3	68	0.004764908	0.025230689	0.120852786	21	21	0.001546733	9606	Homo sapiens	ADAM17;NOTCH1;ADAM10		R-HSA-2900748;R-HSA-2220964;R-HSA-2220967;R-HSA-2900747;R-HSA-2220966;R-HSA-2220971;R-HSA-4396393;R-HSA-2900743;R-HSA-4396392;R-HSA-2220976;R-HSA-2900765;R-HSA-4396402;R-HSA-4396401;R-HSA-2220979;R-HSA-2220981;R-HSA-2220982;R-HSA-2900756;R-HSA-2220985;R-HSA-2220957;R-HSA-2769015;R-HSA-2220988
R-HSA-2644602	Signaling by NOTCH1 PEST Domain Mutants in Cancer	3	68	0.004764908	0.025230689	0.120852786	21	21	0.001546733	9606	Homo sapiens	ADAM17;NOTCH1;ADAM10		R-HSA-2769000;R-HSA-2769007;R-HSA-2220964;R-HSA-2220967;R-HSA-2220966;R-HSA-2220971;R-HSA-4396393;R-HSA-2768993;R-HSA-4396392;R-HSA-2768999;R-HSA-2220944;R-HSA-4396402;R-HSA-4396401;R-HSA-2220979;R-HSA-2220981;R-HSA-2220982;R-HSA-2220985;R-HSA-2769008;R-HSA-2220957;R-HSA-2769015;R-HSA-2220988
R-HSA-2894858	Signaling by NOTCH1 HD+PEST Domain Mutants in Cancer	3	68	0.004764908	0.025230689	0.120852786	21	21	0.001546733	9606	Homo sapiens	ADAM17;NOTCH1;ADAM10		R-HSA-2900748;R-HSA-2220964;R-HSA-2220967;R-HSA-2900747;R-HSA-2220966;R-HSA-2220971;R-HSA-4396393;R-HSA-2900743;R-HSA-4396392;R-HSA-2220976;R-HSA-2900765;R-HSA-4396402;R-HSA-4396401;R-HSA-2220979;R-HSA-2220981;R-HSA-2220982;R-HSA-2900756;R-HSA-2220985;R-HSA-2220957;R-HSA-2769015;R-HSA-2220988
R-HSA-6803205	TP53 regulates transcription of several additional cell death genes whose specific roles in p53-dependent apoptosis remain uncertain	2	28	0.001962021	0.027735817	0.120852786	14	19	0.001399425	9606	Homo sapiens	TP53;TP63		R-HSA-6797766;R-HSA-6799462;R-HSA-6800836;R-HSA-6797763;R-HSA-6801089;R-HSA-6799441;R-HSA-5633314;R-HSA-6800816;R-HSA-6791327;R-HSA-6801087;R-HSA-5633295;R-HSA-6800253;R-HSA-6791323;R-HSA-6800250
R-HSA-2173788	Downregulation of TGF-beta receptor signaling	2	28	0.001962021	0.027735817	0.120852786	18	28	0.002062311	9606	Homo sapiens	SMAD3;TGFBR2		R-HSA-178178;R-HSA-2128994;R-HSA-2187401;R-HSA-178218;R-HSA-2187368;R-HSA-173483;R-HSA-173512;R-HSA-2127562;R-HSA-2187405;R-HSA-2187375;R-HSA-178189;R-HSA-2187382;R-HSA-2169046;R-HSA-2187355;R-HSA-2179291;R-HSA-2169050;R-HSA-2179293;R-HSA-2187358
R-HSA-9013507	NOTCH3 Activation and Transmission of Signal to the Nucleus	2	28	0.001962021	0.027735817	0.120852786	3	15	0.00110481	9606	Homo sapiens	ADAM10;EGFR		R-HSA-9018573;R-HSA-9018572;R-HSA-9013284
R-HSA-8950505	Gene and protein expression by JAK-STAT signaling after Interleukin-12 stimulation	3	73	0.005115269	0.030213197	0.120852786	2	36	0.002651543	9606	Homo sapiens	IL10;CA2		R-HSA-8950623;R-HSA-8981073
R-HSA-195258	RHO GTPase Effectors	7	326	0.022843529	0.031406202	0.125624809	34	113	0.008322899	9606	Homo sapiens	AR;PRKCB;FLNA;MYH11;PFN1;ACTB;MYLK		R-HSA-5665751;R-HSA-2029466;R-HSA-5625745;R-HSA-5665809;R-HSA-5666001;R-HSA-5625883;R-HSA-5625797;R-HSA-5625796;R-HSA-5668932;R-HSA-9626817;R-HSA-5669250;R-HSA-2197690;R-HSA-5625870;R-HSA-5665802;R-HSA-5626507;R-HSA-5625738;R-HSA-5625717;R-HSA-445797;R-HSA-5668978;R-HSA-442592;R-HSA-419232;R-HSA-5665982;R-HSA-5625849;R-HSA-5665659;R-HSA-5625848;R-HSA-5625784;R-HSA-5669240;R-HSA-5668984;R-HSA-5665…
R-HSA-5218921	VEGFR2 mediated cell proliferation	2	31	0.002172237	0.033401257	0.13360503	7	12	8.84E-04	9606	Homo sapiens	PRKCB;VEGFA		R-HSA-5218813;R-HSA-5218823;R-HSA-4420202;R-HSA-5218805;R-HSA-5218821;R-HSA-4420121;R-HSA-4420153
R-HSA-8878171	Transcriptional regulation by RUNX1	6	261	0.018288838	0.033988659	0.135954636	9	132	0.009722325	9606	Homo sapiens	CTSL;PRKCB;CTSK;THBS1		R-HSA-8937016;R-HSA-8938121;R-HSA-8939066;R-HSA-8938108;R-HSA-8936989;R-HSA-8939054;R-HSA-8937022;R-HSA-8936995;R-HSA-8936979
R-HSA-9022699	MECP2 regulates neuronal receptors and channels	2	32	0.00224231	0.03538192	0.14152768	2	26	0.001915003	9606	Homo sapiens	NOTCH1		R-HSA-9023345;R-HSA-9023346
R-HSA-3642278	Loss of Function of TGFBR2 in Cancer	1	4	2.8E-04	0.036056857	0.144227427	2	2	1.47E-04	9606	Homo sapiens	TGFBR2		R-HSA-3645780;R-HSA-3642203
R-HSA-9014843	Interleukin-33 signaling	1	4	2.8E-04	0.036056857	0.144227427	2	2	1.47E-04	9606	Homo sapiens	IL33		R-HSA-448629;R-HSA-448603
R-HSA-3656535	TGFBR1 LBD Mutants in Cancer	1	4	2.8E-04	0.036056857	0.144227427	1	1	7.37E-05	9606	Homo sapiens	TGFBR2		R-HSA-3656382
R-HSA-3645790	TGFBR2 Kinase Domain Mutants in Cancer	1	4	2.8E-04	0.036056857	0.144227427	1	1	7.37E-05	9606	Homo sapiens	TGFBR2		R-HSA-3645780
R-HSA-6803204	TP53 Regulates Transcription of Genes Involved in Cytochrome C Release	2	33	0.002312382	0.037407032	0.149628129	20	25	0.001841349	9606	Homo sapiens	TP53;TP63		R-HSA-3700984;R-HSA-4331331;R-HSA-6791302;R-HSA-6801184;R-HSA-6801166;R-HSA-139913;R-HSA-3700981;R-HSA-6791306;R-HSA-4331340;R-HSA-6797993;R-HSA-6798615;R-HSA-6791285;R-HSA-6798004;R-HSA-6798611;R-HSA-140214;R-HSA-6801213;R-HSA-6791291;R-HSA-6799418;R-HSA-6801209;R-HSA-6799416
R-HSA-9664565	Signaling by ERBB2 KD Mutants	2	35	0.002452526	0.041586762	0.16634705	15	17	0.001252118	9606	Homo sapiens	EGFR		R-HSA-9665009;R-HSA-9664976;R-HSA-9664983;R-HSA-9664567;R-HSA-9664950;R-HSA-9664918;R-HSA-9664664;R-HSA-9664991;R-HSA-9664646;R-HSA-9664933;R-HSA-9665034;R-HSA-9665000;R-HSA-9665032;R-HSA-9664588;R-HSA-9664940
R-HSA-392154	Nitric oxide stimulates guanylate cyclase	2	35	0.002452526	0.041586762	0.16634705	4	7	5.16E-04	9606	Homo sapiens	NOS3;PRKG1		R-HSA-418436;R-HSA-418549;R-HSA-418451;R-HSA-418442
R-HSA-5689880	Ub-specific processing proteases	5	206	0.014434868	0.042120124	0.168480498	7	40	0.002946159	9606	Homo sapiens	IL33;AR;SMAD4;SMAD3;TP53		R-HSA-870479;R-HSA-6781764;R-HSA-5689973;R-HSA-870437;R-HSA-5689950;R-HSA-5696605;R-HSA-6783177
R-HSA-1980143	Signaling by NOTCH1	3	84	0.005886063	0.042854741	0.170715865	35	39	0.002872505	9606	Homo sapiens	ADAM17;NOTCH1;ADAM10		R-HSA-157632;R-HSA-1980122;R-HSA-1980123;R-HSA-1980118;R-HSA-1980112;R-HSA-373706;R-HSA-4396371;R-HSA-1980047;R-HSA-1912396;R-HSA-1980044;R-HSA-1980109;R-HSA-1912398;R-HSA-1852623;R-HSA-1980042;R-HSA-1912393;R-HSA-1980041;R-HSA-1912394;R-HSA-4396379;R-HSA-1980039;R-HSA-1912388;R-HSA-1912391;R-HSA-9667657;R-HSA-1912385;R-HSA-4396382;R-HSA-1912386;R-HSA-157926;R-HSA-157353;R-HSA-1980078;R-HSA-19800…
R-HSA-9020591	Interleukin-12 signaling	3	84	0.005886063	0.042854741	0.170715865	2	56	0.004124623	9606	Homo sapiens	IL10;CA2		R-HSA-8950623;R-HSA-8981073
R-HSA-1250196	SHC1 events in ERBB2 signaling	2	36	0.002522598	0.043739493	0.170715865	4	6	4.42E-04	9606	Homo sapiens	EGFR		R-HSA-1250195;R-HSA-1250486;R-HSA-1963578;R-HSA-1250463
R-HSA-1227990	Signaling by ERBB2 in Cancer	2	36	0.002522598	0.043739493	0.170715865	38	62	0.004566546	9606	Homo sapiens	EGFR		R-HSA-9664976;R-HSA-9664983;R-HSA-9664918;R-HSA-9664664;R-HSA-9664991;R-HSA-9665411;R-HSA-9665410;R-HSA-9665409;R-HSA-9665408;R-HSA-9665415;R-HSA-9664646;R-HSA-9665413;R-HSA-9665034;R-HSA-9665417;R-HSA-9665416;R-HSA-9665032;R-HSA-9664588;R-HSA-9665009;R-HSA-9664567;R-HSA-9664950;R-HSA-9665407;R-HSA-9665406;R-HSA-9665404;R-HSA-9665699;R-HSA-9665698;R-HSA-9665697;R-HSA-9665701;R-HSA-9664933;R-HSA-9…
R-HSA-8863795	Downregulation of ERBB2 signaling	2	36	0.002522598	0.043739493	0.170715865	6	14	0.001031156	9606	Homo sapiens	EGFR		R-HSA-1963563;R-HSA-1358798;R-HSA-8864125;R-HSA-8863804;R-HSA-1358792;R-HSA-8864105
R-HSA-114452	Activation of BH3-only proteins	2	36	0.002522598	0.043739493	0.170715865	4	19	0.001399425	9606	Homo sapiens	TP53;TP63		R-HSA-4331331;R-HSA-140214;R-HSA-139913;R-HSA-4331340
R-HSA-216083	Integrin cell surface interactions	3	86	0.006026207	0.045396793	0.170715865	4	55	0.004050969	9606	Homo sapiens	THBS1;FBN1;ICAM1		R-HSA-265429;R-HSA-349603;R-HSA-199050;R-HSA-265423
R-HSA-397014	Muscle contraction	5	213	0.014925373	0.047379225	0.170715865	10	42	0.003093467	9606	Homo sapiens	ACTA2;DMD;MYH11;MYLK		R-HSA-390597;R-HSA-445700;R-HSA-390598;R-HSA-445813;R-HSA-445797;R-HSA-390593;R-HSA-445699;R-HSA-390595;R-HSA-445704;R-HSA-445705
